# Supplementary material for: The shell morphology of the latest Cretaceous (Maastrichtian) trionychid turtle Helopanoplia distincta
Source: PeerJ. 2017 Dec 14;5:e4169. doi: 10.7717/peerj.4169 (PMC5733369; doi:10.7717/peerj.4169)
Supplement: File S1 [file peerj-05-4169-s001.nex]

#NEXUS
[written Fri Sep 22 08:19:34 MDT 2017 by Mesquite  version 2.75 (build 564) at geosmac06.local/192.168.136.174]

BEGIN TAXA;
	TITLE Taxa;
	DIMENSIONS NTAX=36;
	TAXLABELS
		Adocus_lineolatus_ Carettochelys_insculpta Cycloderma_aubryi Pelochelys_bibroni Amyda_cartilaginea Cyclanorbis_elegans Rafetus_euphraticus Apalone_ferox Nilssonia_formosus Cycloderma_frenatum Nilssonia_gangetica Nilssonia_hurum Chitra_indica Apalone_mutica Lissemys_punctata Cyclanorbis_senegalensis Pelodiscus_sinensis Apalone_spinifera Palea_steindachneri Dogania_subplanus Trionyx_triunguis Gilmoremys_lancensis Plastomenus_thomasii H._rememdium H._arctochelys H._tetanetron H._sterea Helopanoplia_distincta Aspideretoides_foveatus Atoposemys_superstes Perochelys_lamadongensis Perochelys_hengshanensis_ Gobiapalone_orlovi '''Trionyx'' kyrgyzensis' Nemegtemys_conflata '''Aspideretes'' maortuensis' 
	;

END;


BEGIN CHARACTERS;
	TITLE  Character_Matrix;
	LINK TAXA = Taxa;
	DIMENSIONS  NCHAR=94;
	FORMAT DATATYPE = STANDARD GAP = - MISSING = ? SYMBOLS = "  0 1 2 3 4 5 6";
	CHARSTATELABELS 
		1 'Width-length of nuchal bone' /  _ less_than_2 greater_than_2 greater_than_3 greater_than_4, 2 Anterior_and_posterior_costiform_processes_of_nuchal_bone_united /  _ no yes, 3 Position_of_anterior_edge_of_first_body_vertebra_relative_to_nuchal_bone /  _ posterior_edge_of_nuchal middle_of_nuchal anterior_edge_of_nuchal, 4 First_and_second_neurals_fused /  _ no yes, 5 Total_number_of_peripherals /  _ 22 20 '14-18' 0, 6 Prenuchal_bone /  _ absent present, 7 Size_of_eighth_pleurals /  _ large reduced_or_absent, 8 Epiplastral_callosity /  absent present, 9 Entoplastral_callosity /  absent present, 10 'Hyo/Hypoplastral callosity' /  absent present, 11 Xiphiplastral_callosity /  absent present, 12 Supernumerary_callosities /  absent present, 13 Hyoplastra_and_hypoplastra_fuse_just_after_hatching /  _ no yes, 14 Extended_midline_contact_of_xiphiplastral_callosities /  _ absent present_along_much_of_the_midline, 15 'Hypo-xiphiplastral union' /  _ xiphiplastra_lateral_to_hypoplastra hypoplastra_lateral_to_xiphiplastra, 16 Number_of_neurals /  _ eight_ seven_ six_or_less, 17 Variability_in_position_of_neural_reversal /  _ always_at_same_neural always_at_adjacent_neurals highly_variable, 18 Pleurals_which_meet_at_midline /  none eighth_only seventh_and_eighth_or_eighth_only 'sixth, seventh, and eighth or seventh and eighth' 'more than sixth, seventh, and eighth', 19 Point_of_reversal_of_orientation_of_neurals /  _ seven_ six five four, 20 Suprascapular_fontanelles /  _ closed_at_hatching closed_in_large_adults_only open_throughout_life, 21 Epiplastron_shape /  _ 'J-shaped' 'I-shaped', 22 Length_epiplastra_anterior_to_entoplastron_contact /  _ short _intermediate long, 23 Depressions_on_eighth_pleurals_for_contact_of_ilia /  _ present absent, 24 Bridge_length /  _ long short, 25 'Largest adult size 200 mm or less (disc length)' /  _ no yes, 26 Carapace_margin_straight_to_concave_posteriolaterally /  _ no yes, 27 Sexual_dimorphism_in_disc_length /  _ no yes, 28 Jugal_contacts_squamosal /  _ no in_one_half_of_sample, 29 Jugal_contacts_parietal_on_skull_surface /  _ no in_one_half_of_sample yes, 30 Vomer_contacts_prefrontal /  _ yes no, 31 Dorsal_edge_of_aperture_narium_externum_laterally_emarginated /  _ no weakly strongly, 32 Dorsal_edge_of_aperture_narium_externum_medially_emarginated /  _ no yes, 33 Basisphenoid_contacts_palatines /  _ no yes, 34 Vomer_divides_maxillae /  _ yes no, 35 Vomer_reaches_intermaxillary_foramen /  _ yes no, 36 Vomer_contacts_basisphenoid /  _ no occasionally, 37 Size_of_foramen_palatinum_posterius /  _ large small small_and_divided many_small_openings, 38 Foramen_palatinum_posterius_forms_in /  _ 'palatine and pterygoid and/or maxilla' palatine_only, 39 Foramen_jugulare_posterius_ /  _ open enclosed, 40 Separation_of_fjp /  _ by_pterygoid by_opisthotic, 41 Foramen_posterius_canalis_carotici_interni_relative_to_lateral_crest_of_basioccipital_tubercle /  _ above_ in_it below, 42 Maxilla_contacts_frontal_in_front_of_orbit /  _ no yes, 43 Exoccipital_contacts_pterygoid /  _ no yes, 44 Basisphenoid_shape /  _ not_medially_constricted occasionally_medially_constricted medially_constricted, 45 Premaxilla_absent /  _ no occasionally usually, 46 Vomer_lost /  _ no yes, 47 Jugal_contacts_orbit /  _ yes no, 48 'Epipterygoid, if present, contacts the palatine' /  _ yes in_ca._50% no, 49 Contact_between_pterygoid_and_foramen_nervi_trigemini_occurs_when_epipterygoid_is_present /  _ yes no, 50 When_epipterygoid_is_present_pterygoid_contacts_foramen_nervi_trigemini /  between_epipterygoid_and_quadrate_or_not_at_all between_prootic_and_epipterygoid_or_not_at_all between_epipterygoid_and_parietalor_not_at_all, 51 Epipterygoid_contacts_prootic_anterior_to_foramen_nervi_trigemini /  _ no in_ca._50% yes, 52 Epipterygoid_contacts_prootic_posterior_to_foramen_nervi_trigemini /  _ no yes, 53 Epipterygoid_fuses_to_pterygoid /  _ in_subadults in_adults_only never, 54 Average_ratio_of_intermaxillary_foramen_length_to_length_primary_palate /  0.07 0.20_to_0.40 about_0.60, 55 Postorbital_bar_relative_to_orbit /  about_2_times_orbit_diameter 'about equal to orbit to 1/3 of orbit' 'less than 1/5 of orbit', 56 Quadratojugal_participates_in_processus_trochlearis_oticum /  _ no yes, 57 Proportion_of_processus_trochlearis_oticum_made_up_by_parietal /  _ 15.6%_or_less 22.1%_or_more, 58 Ventral_keel_on_8th_cervical_present_and_limited_to_posterior_end /  _ no yes, 59 Strong_dorsal_processes_on_cervicals /  _ no yes, 60 Number_of_ossifications_in_corpus_hyoidis /  _ 6 8, 61 Number_of_ossifications_in_comu_branchiale_II /  _ 1_only '2-6' 7_or_more, 62 Ossifications_of_comu_branchiale_II_broad_and_strongly_sutured /  _ no yes, 63 Basihyals_in_close_contact_and_projecting_anteriorly /  _ no yes, 64 Symphyseal_ridge_strong_and_present_in_a_depression /  _ no yes, 65 Foramen_intermandibularis_caudalis_enclosed_by_prearticular /  _ sometimes never, 66 Ilia_curve_medially /  _ no yes, 67 Ischia_extend_into_thyroid_fenestra /  _ yes no, 68 Metischial_processes_present_and_distinct /  _ yes no, 69 Angle_of_acromion_process_to_scapula_approaches_that_of_coracoid_to_acromion /  _ no yes, 70 Coracoid_longest_of_three_pectoral_processes /  _ no yes, 71 Development_of_surface_sculpturing_of_carapace_and_plastron /  all_metaplastic_portions_of_carapace_and_plastron_have_trionychid_sculpturing 'trionychid pattern grades towards the center of carapacial and plastral disk to a smooth pattern, as developed in Hutchemys rememdium and Hutchemys arctochelys', 72 Nuchal_notch /  anterior_rim_of_nuchal_convex_or_slightly_notched 'anterior rim of carapace with deep nuchal notch, as developed in H. rememdium', 73 'Shape of neural 1 and 2 (neural 2 and 3 of Meylan 1987)' /  neurals_1_and_2_hexagonal_with_short_posterior_sides 'neural 1 circular to rectangular and neural 2 octagonal, as developed in H. rememdium and H. arctochelys', 74 Splitting_of_costals_along_distal_margin /  costal_rim_rounded_or_graded 'dorsal rims split into separately protruding dorsal and visceral portions, as developed in H. rememdium and H. arctochelys', 75 Lateral_notch_in_carapace_at_the_level_of_costal_5 /  'absent, lateral carapacial margin rounded' 'present, lateral carapacial margin shows a waist, as developed in H. arctochelys', 76 Skin_callosity_developed_on_the_visceral_side_of_costals_6_and_7 /  'absent, visceral side smooth' 'present, visceral side sometimes develops a callosity, as seen in H. arctochelys', 77 'Mid-line contact of hyoplastra, hypoplastra and xiphiplastra' /  'hyo-, hypo- and xiphiplastra do not contact another fully, even in adults' 'hyo-, hypo and xiphiplastra contact another fully along the entire mid-line in adults, as developed in H. rememdium and H. arctochelys', 78 Shape_of_deep_portion_of_entoplastron /  lateral_branches_of_entoplastron_more_or_less_straight_and_merge_anterior_at_a_clear_angle 'entoplastron wide and rounded, as seen in P. aff. thomasii', 79 Mobility_of_entoplastron_and_anterior_development_of_hyoplastron /  'lateral branches of entoplastron abut loosely against hyoplastron, anterior rim of hyoplastron develops no anterior flap/shoulder' 'lateral branches of entoplastron abut loosely against hyoplastron, but hyoplastron develops an anterior flap/shoulder, as seen in Plastomenus aff. thomasii' 'entoplastron tightly integrated into anterior plastral lobe due to strong development of anterior flap/shoulder, as developed in H. rememdium and H. arctochelys', 80 Peripheral_ossification /  'lateral bridge ossification of plastron does not significantly extend beyond the lateral processes of hyo- and hypoplastron' 'lateral bridge ossification of plastron extends laterally beyond bridge processes of the hyo- and hypoplastron and ossifies the peripheral aspects of the shell, as seen in H. arctochelys', 81 Number_of_lateral_hyoplastral_processes /  _ one two three_or_more, 82 Extensive_secondary_palate_consisting_of_infolded_maxillae /  absent 'present, as developed in Plastomenus thomasii', 83 Accessory_ridges_of_upper_triturating_surfaces /  absent present, 84 Posterior_portion_of_narial_canal_defined_by_bone /  absent 'present, as developed in Gilmoremys lancensis', 85 Dentary_symphysis_ /  short 'extremely long, mandible extremely elongate, as developed in Plastomenus thomasii', 86 Parietal_contribution_to_orbits_ /  parietals_neither_contribute_to_orbit_margins_or_orbit_walls 'parietals either contribute to orbit walls, as developed in Gilmoremys lancensis, or orbit margin, as developed in Plastomenus thomasii', 87 Proportions_of_costals_VIII_ /  wider_than_long_to_nearly_square significantly_taller_than_wide, 88 Ilium_with_expanded_dorsal_end /  present absent, 89 Hyoplastron_with_strongly_serrated_medial_edge /  present absent, 90 Serrated_medial_edge_of_hyoplastron_extends_nearly_to_the_posterior_edge_of_bone /  present absent, 91 Process_on_medial_edge_of_hypoplastron /  of_subequal_size_and_radiating_outward_from_the_medial_edge_of_the_bone with_enlarged_anterior_process_separated_by_a_gap_from_smaller__posterior_processes, 92 Ossification_of_basibranchials /  'poorly ossified, especially posterior pair ' well_ossified, 93 'Metaplastic ossification of hypoplastron "rolls" onto posterior aspects of lateral processes' /  absent present, 94 Free_rib_ends /  'all ribs end free, not covered by metaplastic ossification' only_costal_ribs_VII_and_VIII_free all_ribs_covered_by_metaplastic_bone ; 
	MATRIX
	Adocus_lineolatus_         2-1-111-----11-312-1-1?-11?1111111-1(1 2)21-1121111?12??3-11121----121112100--001--0-01?00101--0--
	Carettochelys_insculpta    (1 2)-1-211-----1113?3-1-2?-11?111112111212?112111112?113-11111----122212200---01--0-00000101--0--
	Cycloderma_aubryi          212141111110222(1 2)1211211112112221122142213111112(1 2)2-1211111122112122121100000000101000000?01111-
	Pelochelys_bibroni         322241100110111(1 2)11(2 3)21122111121111112211-2111311210(1 2)121111223221111212200000000002000000?010100
	Amyda_cartilaginea         322241101110111111221322111111211221211-211(1 2)111(1 2)10(1 2)1311212132112112112000000000020000001011100
	Cyclanorbis_elegans        222141100100212(1 2)121111221111211212213221311111112-1221122112112121222100000000101000000?011?00
	Rafetus_euphraticus        322241200100111212(2 3)21122111111212111211-311(1 2)1111101132122213311121221200000000002000000?011100
	Apalone_ferox              322241200110111232321122112111311111211-311111111011321221133111112212000000{0 1}0{0 1}010000001011?00
	Nilssonia_formosus         222241100110111111211122111221211221211-31121111111131111---2112212---0000000000?000000????100
	Cycloderma_frenatum        211141111110212(1 2)122121111211221112214221311122122-12211211221121221211000000001010000001011?10
	Nilssonia_gangetica        322141101110111(1 2)22(2 3)11222111111211221211-31121111111121121112311211211200000000002000000?011100
	Nilssonia_hurum            322141101110111122(2 3)112221111(1 2)1311221211-3112111111(1 2)131111113111211211200000000002000000????110
	Chitra_indica              323241100110111111(2 3)11122112122111111211-21112112102130011223221121212200000000002000000?010100
	Apalone_mutica             422241211110111(1 2)323311222122(1 2)1311121211-311111112-1122222112211111212200000000{0 1}01000000?011?00
	Lissemys_punctata          211132111110222(2 3)122121111211(1 2)111121122213111111(1 2)11111111111211212112120000000011100000011-1112
	Cyclanorbis_senegalensis   3221421111112123-4-111111111222111113221311111122-1211111112112122222100000000102000000?011112
	Pelodiscus_sinensis        422241111110111(1 2)323213222112(1 2)13112212222311211111211311211122111112112000000000020000001011100
	Apalone_spinifera          322241211110111232331122212111311111211-311(1 2)11112-1132222112311111212200000000{0 1}010000001011100
	Palea_steindachneri        222241100110111(1 2)122113222111213112212122311211112-2131211--221111-2---0000000000?000000?????00
	Dogania_subplanus          4222411001101111202313222111(1 2)13112212122321(1 2)11111-11212211132112112112000000000020000001011?02
	Trionyx_triunguis          322241100110111212(2 3)21122111111311221211-312111111011212221122111112112000000000020000001010100
	Gilmoremys_lancensis       42?1411?1110121212-1??2211?22231{1 2}221322(1 2)3111?1112-2131111?????????????0000000?102111110?1-1?00
	Plastomenus_thomasii       42?141101110122(2 3)-(2 3)-1?11111?11???12-1222(1 2)3211111??????-211??????1??????10010011102100111???-?10
	H._rememdium               42?1411111101222122111?111????????????????????????????????????????21??11110011201?????{0 1}?1--?10
	H._arctochelys             42?1411?111012221221??1111????????????????????????????????????????????11111111211?????1?1--?12
	H._tetanetron              42?1411?11101122122111?121????????????????????????????????????????????1101001?201?????0???-?12
	H._sterea                  32?141111110122212(2 3)1111121????????????????????????????????????????????{0 1}0010011211?????1?1--?12
	Helopanoplia_distincta     42?1411??110122(1 2)1(1 2)21??2111????????????????????????????????????????????000(0 1)001?111?????(0 1)?1--?11
	Aspideretoides_foveatus    42314110011011121221112211????212??12????1?1111??????11?1??2??11??????10000001{0 1}01???0?011-1100
	Atoposemys_superstes       42?1411?0110111(2 3)1221??2221????????????????????????????????????????????11010001{0 1}01?????0?1-??01
	Perochelys_lamadongensis   4212412000001111?03311?221??2?????????????????1???????1?1?12111??121??00000000002???000?000000
	Perochelys_hengshanensis_  ?2??4??00000111?????????21???????????????????????????????????????1?1??0??00000002??????0000?00
	Gobiapalone_orlovi         422241200100111(1 2)1232112211?11?211111211231?1?1???????221111????1?1211?000000000020000001011?00
	'''Trionyx'' kyrgyzensis'  42??41?000001111???311?221????????????????????????????????????????????00000000002?????0?000?00
	Nemegtemys_conflata        ?????????1??2???????????????????????????????????????????????????????????????????????????????10
	'''Aspideretes'' maortuensis'???24?2000001111?0231??211????????????????????????????????????????????0?00??0000????????000??0

;

END;

BEGIN TAXA;
	TITLE Carettochelys_insculpta;
	DIMENSIONS NTAX=1;
	TAXLABELS
		taxon_1 
	;

END;


BEGIN TREES;
	Title backbone;
	LINK Taxa = Taxa;
	TRANSLATE
		1 Adocus_lineolatus_,
		2 Carettochelys_insculpta,
		3 Cycloderma_aubryi,
		4 Pelochelys_bibroni,
		5 Amyda_cartilaginea,
		6 Cyclanorbis_elegans,
		7 Rafetus_euphraticus,
		8 Apalone_ferox,
		9 Nilssonia_formosus,
		10 Cycloderma_frenatum,
		11 Nilssonia_gangetica,
		12 Nilssonia_hurum,
		13 Chitra_indica,
		14 Apalone_mutica,
		15 Lissemys_punctata,
		16 Cyclanorbis_senegalensis,
		17 Pelodiscus_sinensis,
		18 Apalone_spinifera,
		19 Palea_steindachneri,
		20 Dogania_subplanus,
		21 Trionyx_triunguis,
		22 Gilmoremys_lancensis,
		23 Plastomenus_thomasii,
		24 H._rememdium,
		25 H._arctochelys,
		26 H._tetanetron,
		27 H._sterea,
		28 Helopanoplia_distincta,
		29 Aspideretoides_foveatus,
		30 Atoposemys_superstes,
		31 Perochelys_lamadongensis,
		32 Perochelys_hengshanensis_,
		33 Gobiapalone_orlovi,
		34 '''Trionyx'' kyrgyzensis',
		35 Nemegtemys_conflata,
		36 '''Aspideretes'' maortuensis';
	TREE backbone = (1,(2,((36,34,25,24,22,23,35,33,31,30,29,32,27,28,26),((((6,16),(10,3)),15),(((((20,(5,(11,(12,9)))),19),17),(7,(14,(8,18)))),(21,(4,13)))))));

END;


BEGIN MESQUITECHARMODELS;
	ProbModelSet * UNTITLED   =  'Mk1 (est.)':  1 -  94;
END;

BEGIN ASSUMPTIONS;
	TYPESET * UNTITLED   =  unord:  2 4 6 -  15 17 -  19 21 23 -  40 42 -  53 55 -  78 80 82 -  93, ord:  1 3 5 16 20 22 41 54 79 81 94;

END;

Begin MESQUITE;
		MESQUITESCRIPTVERSION 2;
		TITLE AUTO;
		tell ProjectCoordinator;
		timeSaved 1506089974616;
		getEmployee #mesquite.minimal.ManageTaxa.ManageTaxa;
		tell It;
			setID 0 3058359911588649283;
			tell It;
				setDefaultOrder  32 44 1 2 3 4 5 6 7 8 9 10 11 12 13 14 15 16 17 18 19 20 21 22 23 24 25 27 34 29 27 29 31 32 34 35;
				attachments ;
			endTell;
			setID 1 7846342624461180338;
		endTell;
		getEmployee #mesquite.charMatrices.ManageCharacters.ManageCharacters;
		tell It;
			setID 0 845542372053331179;
			tell It;
				setDefaultOrder  0 1 2 3 4 5 6 8 9 10 11 12 13 14 17 15 18 19 20 21 22 23 24 25 26 27 28 29 30 31 32 33 34 35 36 37 38 39 42 40 44 44 45 46 47 48 49 50 51 52 53 54 55 56 57 58 59 60 63 64 65 65 66 67 68 69 70 71 72 73 74 75 76 77 78 79 80 81 82 83 84 85 86 87 88 89 90 91 96 97 98 99 92 93;
				attachments ;
			endTell;
			mqVersion 275;
			checksumv 0 3 826126290 null  getNumChars 94 numChars 94 getNumTaxa 36 numTaxa 36   short true   bits 2305843009213693983   states 31   sumSquaresStatesOnly 35132.0 sumSquares -4.6116860184273854E19 longCompressibleToShort false usingShortMatrix true   NumFiles 1 NumMatrices 1;
			mqVersion;
		endTell;
		getWindow;
		tell It;
			suppress;
			setResourcesState false false 63;
			setPopoutState 400;
			setExplanationSize 0;
			setAnnotationSize 0;
			setFontIncAnnot 0;
			setFontIncExp 0;
			setSize 1120 889;
			setLocation 410 41;
			setFont SanSerif;
			setFontSize 10;
			getToolPalette;
			tell It;
			endTell;
			desuppress;
		endTell;
		getEmployee  #mesquite.minimal.ManageTaxa.ManageTaxa;
		tell It;
			showTaxa #3058359911588649283 #mesquite.lists.TaxonList.TaxonList;
			tell It;
				setTaxa #3058359911588649283;
				getWindow;
				tell It;
					newAssistant  #mesquite.lists.DefaultTaxaOrder.DefaultTaxaOrder;
					newAssistant  #mesquite.lists.TaxonListCurrPartition.TaxonListCurrPartition;
					getTable;
					tell It;
						columnWidth 0 83;
					endTell;
					setExplanationSize 30;
					setAnnotationSize 20;
					setFontIncAnnot 0;
					setFontIncExp 0;
					setSize 1057 822;
					setLocation 410 41;
					setFont SanSerif;
					setFontSize 10;
					getToolPalette;
					tell It;
					endTell;
				endTell;
				showWindow;
				getEmployee #mesquite.lists.ColorTaxon.ColorTaxon;
				tell It;
					setColor Red;
					removeColor off;
				endTell;
				getEmployee #mesquite.lists.TaxonListAnnotPanel.TaxonListAnnotPanel;
				tell It;
					togglePanel off;
				endTell;
			endTell;
		endTell;
		getEmployee  #mesquite.trees.ManageTrees.ManageTrees;
		tell It;
			showTrees 0 #mesquite.lists.TreesList.TreesList;
			tell It;
				setTreeBlock 1;
				getWindow;
				tell It;
					newAssistant  #mesquite.lists.NumForTreeList.NumForTreeList;
				tell It;
					suppress;
					setValueTask  #mesquite.trees.NumberOfTaxa.NumberOfTaxa;
					desuppress;
				endTell;
					newAssistant  #mesquite.lists.TreeListRooted.TreeListRooted;
					newAssistant  #mesquite.lists.TreeListPolys.TreeListPolys;
					newAssistant  #mesquite.lists.TreeListPolyAssumption.TreeListPolyAssumption;
					setExplanationSize 30;
					setAnnotationSize 20;
					setFontIncAnnot 0;
					setFontIncExp 0;
					setSize 1057 822;
					setLocation 410 41;
					setFont SanSerif;
					setFontSize 10;
					getToolPalette;
					tell It;
						setTool mesquite.lists.TreesList.TreesListWindow.ibeam;
					endTell;
				endTell;
				showWindow;
			endTell;
		endTell;
		getEmployee  #mesquite.trees.BasicTreeWindowCoord.BasicTreeWindowCoord;
		tell It;
			makeTreeWindow #3058359911588649283  #mesquite.trees.BasicTreeWindowMaker.BasicTreeWindowMaker;
			tell It;
				suppressEPCResponse;
				setTreeSource  #mesquite.trees.StoredTrees.StoredTrees;
				tell It;
					setTaxa #3058359911588649283;
					setTreeBlock 1;
					toggleUseWeights off;
				endTell;
				setAssignedID 880.1505171319728.662095580539251734;
				getTreeWindow;
				tell It;
					setExplanationSize 30;
					setAnnotationSize 20;
					setFontIncAnnot 0;
					setFontIncExp 0;
					setSize 1057 822;
					setLocation 410 41;
					setFont SanSerif;
					setFontSize 10;
					getToolPalette;
					tell It;
						setTool mesquite.trees.BasicTreeWindowMaker.BasicTreeWindow.arrow;
					endTell;
					getTreeDrawCoordinator #mesquite.trees.BasicTreeDrawCoordinator.BasicTreeDrawCoordinator;
				tell It;
					suppress;
					setTreeDrawer  #mesquite.trees.SquareTree.SquareTree;
					tell It;
						setNodeLocs #mesquite.trees.NodeLocsStandard.NodeLocsStandard;
						tell It;
							branchLengthsToggle off;
							toggleScale on;
							toggleBroadScale off;
							toggleCenter on;
							toggleEven on;
						endTell;
						setEdgeWidth 6;
						orientUp;
						setCornerMode Right_Angle  50;
					endTell;
					setBackground White;
					setBranchColor Black;
					showNodeNumbers off;
					showBranchColors on;
					labelBranchLengths off;
					centerBrLenLabels on;
					showBrLensUnspecified on;
					showBrLenLabelsOnTerminals on;
					setBrLenLabelColor 0 0 255;
					setNumBrLenDecimals 6;
					desuppress;
					getEmployee #mesquite.trees.BasicDrawTaxonNames.BasicDrawTaxonNames;
					tell It;
						setColor Black;
						toggleColorPartition on;
						toggleShadePartition off;
						toggleShowFootnotes on;
						toggleNodeLabels on;
						toggleCenterNodeNames off;
						toggleShowNames on;
						namesAngle ?;
					endTell;
				endTell;
					setTreeNumber 1;
					setDrawingSizeMode 0;
					toggleLegendFloat on;
					scale 0;
					toggleTextOnTree off;
					showWindow;
				endTell;
				desuppressEPCResponse;
				getEmployee #mesquite.trees.ColorBranches.ColorBranches;
				tell It;
					setColor Red;
					removeColor off;
				endTell;
				getEmployee #mesquite.ornamental.BranchNotes.BranchNotes;
				tell It;
					setAlwaysOn off;
				endTell;
				getEmployee #mesquite.ornamental.ColorTreeByPartition.ColorTreeByPartition;
				tell It;
					colorByPartition off;
				endTell;
				getEmployee #mesquite.ornamental.DrawTreeAssocDoubles.DrawTreeAssocDoubles;
				tell It;
					setOn on;
					toggleShow consensusFrequency;
					setDigits 4;
					writeAsPercentage off;
					toggleCentred on;
					toggleHorizontal on;
					toggleWhiteEdges on;
					setFontSize 10;
					setOffset 0  0;
				endTell;
				getEmployee #mesquite.ornamental.DrawTreeAssocStrings.DrawTreeAssocStrings;
				tell It;
					setOn on;
					toggleCentred on;
					toggleHorizontal on;
					setFontSize 10;
					setOffset 0  0;
				endTell;
				getEmployee #mesquite.trees.TreeInfoValues.TreeInfoValues;
				tell It;
					panelOpen false;
				endTell;
			endTell;
		endTell;
		getEmployee  #mesquite.charMatrices.BasicDataWindowCoord.BasicDataWindowCoord;
		tell It;
			showDataWindow #845542372053331179 #mesquite.charMatrices.BasicDataWindowMaker.BasicDataWindowMaker;
			tell It;
				getWindow;
				tell It;
					getTable;
					tell It;
						rowNamesWidth 110;
					endTell;
					setExplanationSize 30;
					setAnnotationSize 20;
					setFontIncAnnot 0;
					setFontIncExp 0;
					setSize 1057 822;
					setLocation 410 41;
					setFont SanSerif;
					setFontSize 12;
					getToolPalette;
					tell It;
						setTool mesquite.charMatrices.BasicDataWindowMaker.BasicDataWindow.ibeam;
					endTell;
					setActive;
					setTool mesquite.charMatrices.BasicDataWindowMaker.BasicDataWindow.ibeam;
					colorCells  #mesquite.charMatrices.ColorByState.ColorByState;
				tell It;
					setStateLimit 9;
					toggleUniformMaximum on;
				endTell;
					colorRowNames  #mesquite.charMatrices.TaxonGroupColor.TaxonGroupColor;
					colorColumnNames  #mesquite.charMatrices.CharGroupColor.CharGroupColor;
					colorText  #mesquite.charMatrices.NoColor.NoColor;
					setBackground White;
					toggleShowNames off;
					toggleShowTaxonNames on;
					toggleTight off;
					toggleThinRows off;
					toggleShowChanges on;
					toggleSeparateLines off;
					toggleShowStates on;
					toggleAutoWCharNames on;
					toggleAutoTaxonNames off;
					toggleShowDefaultCharNames off;
					toggleConstrainCW on;
					toggleBirdsEye off;
					toggleShowPaleGrid off;
					toggleShowPaleCellColors off;
					togglePaleInapplicable on;
					toggleShowBoldCellText off;
					toggleAllowAutosize on;
					toggleColorsPanel off;
					toggleDiagonal on;
					setDiagonalHeight 80;
					toggleLinkedScrolling on;
					toggleScrollLinkedTables off;
				endTell;
				showWindow;
				getWindow;
				tell It;
					forceAutosize;
				endTell;
				getEmployee #mesquite.charMatrices.ColorCells.ColorCells;
				tell It;
					setColor Red;
					removeColor off;
				endTell;
				getEmployee #mesquite.categ.StateNamesEditor.StateNamesEditor;
				tell It;
					makeWindow;
					tell It;
						getTable;
						tell It;
							rowNamesWidth 707;
						endTell;
						setExplanationSize 30;
						setAnnotationSize 20;
						setFontIncAnnot 0;
						setFontIncExp 0;
						setSize 1057 822;
						setLocation 410 41;
						setFont SanSerif;
						setFontSize 12;
						getToolPalette;
						tell It;
							setTool mesquite.categ.StateNamesEditor.StateNamesWindow.ibeam;
						endTell;
						rowsAreCharacters on;
						toggleConstrainChar on;
						toggleConstrainCharNum 3;
						togglePanel off;
						toggleSummaryPanel off;
					endTell;
					showWindow;
				endTell;
				getEmployee #mesquite.categ.StateNamesStrip.StateNamesStrip;
				tell It;
					showStrip off;
				endTell;
				getEmployee #mesquite.charMatrices.AnnotPanel.AnnotPanel;
				tell It;
					togglePanel off;
				endTell;
				getEmployee #mesquite.charMatrices.CharReferenceStrip.CharReferenceStrip;
				tell It;
					showStrip off;
				endTell;
				getEmployee #mesquite.charMatrices.QuickKeySelector.QuickKeySelector;
				tell It;
					autotabOff;
				endTell;
				getEmployee #mesquite.charMatrices.SelSummaryStrip.SelSummaryStrip;
				tell It;
					showStrip off;
				endTell;
				getEmployee #mesquite.categ.SmallStateNamesEditor.SmallStateNamesEditor;
				tell It;
					panelOpen true;
				endTell;
			endTell;
		endTell;
		getEmployee  #mesquite.charMatrices.ManageCharacters.ManageCharacters;
		tell It;
			showCharacters #845542372053331179 #mesquite.lists.CharacterList.CharacterList;
			tell It;
				setData 0;
				getWindow;
				tell It;
					newAssistant  #mesquite.lists.DefaultCharOrder.DefaultCharOrder;
					newAssistant  #mesquite.lists.CharListInclusion.CharListInclusion;
					newAssistant  #mesquite.lists.CharListPartition.CharListPartition;
					newAssistant  #mesquite.stochchar.CharListProbModels.CharListProbModels;
					newAssistant  #mesquite.parsimony.CharListParsModels.CharListParsModels;
					getTable;
					tell It;
						columnWidth 0 68;
						columnWidth 1 86;
					endTell;
					setExplanationSize 30;
					setAnnotationSize 20;
					setFontIncAnnot 0;
					setFontIncExp 0;
					setSize 1057 822;
					setLocation 410 41;
					setFont SanSerif;
					setFontSize 10;
					getToolPalette;
					tell It;
					endTell;
				endTell;
				showWindow;
				getEmployee #mesquite.lists.CharListAnnotPanel.CharListAnnotPanel;
				tell It;
					togglePanel off;
				endTell;
			endTell;
		endTell;
		endTell;
end;
